# Supplementary material for: Technology Transfer of O-(2-[18F] Fluoroethyl)-L-Tyrosine (IASOglio®) Radiopharmaceutical
Source: Pharmaceuticals (Basel). 2025 May 22;18(6):769. doi: 10.3390/ph18060769 (PMC12196355; doi:10.3390/ph18060769)
Supplement: Supplementary file 1 [file pharmaceuticals-18-00769-s001.zip]

Archive with 1 entries (1 files):
- pharmaceuticals-3592120-supplementary.pdf
